# Supplementary material for: Sensor setpoints that ensure compliance with microbial water quality targets for membrane bioreactor and chlorination treatment in on-site water reuse systems
Source: Water Res X. 2022 Dec 27;18:100164. doi: 10.1016/j.wroa.2022.100164 (PMC10214293; doi:10.1016/j.wroa.2022.100164)
Supplement: Supplementary file 2 [file mmc2.xlsx]

## Sheet: Table_SI
	Supplementary information for:
	Sensor Setpoints that Ensure Compliance with Microbial Water Quality for Membrane Bioreactor and Chlorination Treatment in On-Site Water Reuse Systems
	Eva Reynaerta,b,*, Flavia Gretenera,b, Timothy R. Juliana,c,d Eberhard Morgenrotha,b a Eawag, Swiss Federal Institute of Aquatic Science and Technology, 8600 Dübendorf, Switzerland Environmental Engineering, 8093 Zürich, Switzerland b ETH Zürich, Institute of Environmental Engineering, 8093 Zürich, Switzerland c Swiss Tropical and Public Health Institute, 4051 Basel, Switzerland d University of B…
	Supplementary Information 7: Water Reuse Frameworks
	Abbreviations:
	ND: not determined.
	CFU: colony-forming unit. PFU: plate-forming unit. MPN: most probable number.
	min, max, med, geom: minimum, maximum, median, geometric mean.
	wk, mon, ann: weekly, monthly, annual.
	n/a: not available
	Table S.3: Overview of water reuse frameworks
	Publishing organization	International Organization for Standardization (ISO)	State Water Resources Control Board	US Environmental Protection Agency (EPA)										Environmental Health Directorate	Natural Resource Management Ministerial Council, Australian Health Ministers Conference, Environment Protection and Heritage Council	Ministry of Health	Ministry of the Environment and Rural and Marine Affaires	Ministry of the Environment and the Protection of the Territory	State Administration of Quality Supervision, Inspection and Quarantine	Public Utilities Board (PUB)
	Framework	ISO 30500: Non-Sewered Sanitation Systems -- Prefabricated Integrated Treatment Units -- General Safety and Performance Requirements for Design and Testing	Regulations Related to Recycled Water (Title 22)	Guidelines for Water Reuse										Code of Practice for the Reuse of Greywater Guidelines for the Non-potable uses of recycled water	Australian Guidelines for Water Recycling: Managing Health and Environmental Risks (Phase 1)	Canadian Guidelines for Domestic Reclaimed Water for Use in Toilet and Urinal Flushing	RD 1620/2007: Spanish Regulations for Water Reuse	DM 185/2003: Regulation Containing Technical Rules for the Reuse of Wastewater	Municipal Wastewater Recycling: Water Quality Standards for Urban Water Consumption (misc.)	Technical Guide for Greywater Recycling. 1st Edition: V2-Sep 2014.
	Year	2018	2018	2012										2010	2006	2010	2007	2003	2002	2014
	Country/State	International	USA, California	Arizona	Florida	Hawaii	Nevada	New Jersey	North Carolina	Texas	Virginia	Washington	Recommendation of EPA	Australia, Western Australia	Australia	Canada	Spain	Italy	China	Singapore
	Reuse applications intended	various, focus here on unrestricted urban uses (Category A)	various applications, highest quality (disinfected tertiary recycled water): toilet flushing, fire fighting, decorative fountains, commercial laundries	various applications, focus here on unrestricted urban reuse (Class A)	various applications, focus here on unrestricted urban reuse	various applications, focus here on unrestricted urban reuse (R1 Water)	various applications, focus here on unrestricted urban reuse (Category A)	various applications, focus here on unrestricted urban reuse (Type I RWBR)	various applications, focus here on unrestricted urban reuse (Type 1)	various applications, focus here on unrestricted urban reuse (Type I)	various applications, focus here on unrestricted urban reuse (Level 1)	various applications, focus here on unrestricted urban reuse (Class A)	various applications, focus here on unrestricted urban reuse	various applications, e.g. high exposure risk level: multi-unit dwellings, internal use and external surf. irrig.; communal use: toilet flushing, cold tap washing machines	various applications, e.g., residential: toilet flushing, washing machines, garden use	toilet and urinal flushing	various applications, focus here on residential urban uses: sanitary appliances, garden irrigation (Quality 1.1)	various applications: for "civil" reuse, only reuse for toilet flushing is permitted inside a building	Urban reuse, including toilet flushing, road cleaning, fire fighting, urban greening, vehicle flushing	non-residential applications: toilet flushing general washing, irrigation,
	Virus removal target	Coliphage MS2 <= 1 0 PFU/L >= 7 LRV	Coliphage MS2 >= 5 LRV (or poliovirus) Removal during disinfection	n/a	n/a	monitoring not required, but virus removal rates are prescribed by treatment requirements	monitoring not required, but virus removal rates are prescribed by treatment requirements	n/a	n/a	n/a	n/a	n/a	n/a	n/a	for uses mentioned above: 6.5 log-removal	LRV of 4.2 (rotavirus, aerosols from toilet flushing) or 5.7 (including risk of cross-connection)	n/a	n/a	n/a	n/a
	Bacteria removal target	E.coli <= 100 CFU/100mL >=6 LRV	total coliforms <= 2.2 MPN/100 mL (7 med) <= 23 MPN/100mL (one sample of 30d) <= 240/100mL (max)	fecal coliforms ND in least 4 of 7 samples <= 23 MPN (max)	fecal coliforms 75 % of samples ND <= 25 MPN (max)	fecal coliforms <= 2.2 MPN (7d median) <= 23 MPN (not more than 1 sample exceeds this in 30d) <= 200 MPN (max)	total coliforms <= 2.2 MPN (30d geom) <= 23 MPN (max)	fecal coliforms <= 2.2 MPN (wk med) <=14 MPN (max)	fecal coliforms <= 14 MPN (mon mean) <= 25 MPN (max)	fecal coliforms <= 20 MPN (30d geom) <= 75 MPN (max)	fecal coliforms <= 14 MPN (mon geom) <= 49 MPN (max)	total coliforms <= 23 MPN (7d-med) <=240 (max)	ND/100 mL	various targets, e.g. third pipe reticulation: 5 LRV (E. coli < 1 MPN or CFU/100 mL) municipal uses: 4 LRV (E. coli < 100)	for uses mentioned above: 5.0 log-removal	thermotolerant coliforms ND (med) <= 200 CFU/100mL (max)	E. coli ND CFU/100mL (twice a week)	E. coli <= 10 CFU (80% of samples) <= 100 CFU (max)	total coliforms, <= 3 CFU/L (3x/week)	total coliforms < 10 CFU/100mL E. coli ND CFU/100mL
	Treatment	n/a	disinfected tertiary recycled water (filtered and subsequently disinfected wastewater)	secondary treatment, filtration, disinfection	secondary treatment, filtration, high-level disinfection	oxidation, filtration, disinfection	secondary treatment, disinfection	filtration, high-level disinfection	filtration	n/a	secondary treatment, filtration, high-level disinfection	oxidation, coagulation, filtration, disinfection	secondary, filtration, disinfection	n/a	different treatment processes recommended, depending on the reuse application	various treatment options+ disinfection	n/a	n/a	n/a	n/a
	(Online) Monitoring	n/a	alarms must be installed to provide warning of: power loss, failure of biological treatment, disinfection, coagulation, or filtration; influent turbidity must be continuously measured	n/a	n/a	n/a	n/a	n/a	n/a	n/a	n/a	n/a	online monitoring methods are preferred because they provide real-time data on system performance; further, well-defined criteria must be set for each measurement parameter to support the facility’s water quality and productivity goals	monitoring involves a broad range of parameters with both observation (e.g. warning signs and alarms in place) as well as continuous online measures (e.g. DO, pH, turbidity, UV dose, and chlorine residual)	as far as is practical, operational monitoring should take place more frequently than the time required to complete the protective response component of the corrective action. This often means that online monitoring is required, although this is not always the case.	- parameters that can be measured with automated equipment are most reliable when the equipment is used on a continuous basis and is equipped with an alarm; they may represent critical control points (e.g., disinfection and power supply) - disinfection system should be tested anywhere from daily to weekly, depending on the magnitude of the potential risk. - monitoring frequencies for residual chl…	n/a	n/a	n/a	online monitoring of some parameters (e.g. chlorine) is required
	Chlorine	n/a	CrT > 450 mg·min/L 90 minutes modal contact time at peak dry weather flow	n/a	total residual chlorine > 1 mg/L 15 minutes contact time at peak hr flow	residual > 5 mg/L 90 minutes modal contact time	n/a	residual > 1 mg/L 15 minutes contact time at peak hr flow	n/a	n/a	total residual chlorine > 1 mg/L (correactive action threshold) 30 minutes contact time at avg flow or 20 minutes at peak flow	residual > 1 mg/L 30 minutes contact time (CrT > 30 may be required)	>= 1 mg/L (online) 90 min contact time, always minimum 30 min	High and medium: 0.2-2 mg/L Low: 0.2-2 mg/L if used (daily or cont. online) total chlorine after 30 min contact time	disinfection system performance must be monitored continuously for intermediate- and high-exposure schemes	total chlorine residual >= 0.5 mg/L	n/a	free chlorine <= 0.2 mg/L	total residual chlorine (mg/L) ≥1.0 after 30min contact, ≥0.2 at the end of the pipe network (2x/day)	total residual chlorine: 0.5-2 mg/L
	ORP	n/a	n/a	n/a	n/a	n/a	n/a	n/a	n/a	n/a	n/a	n/a	n/a	n/a		chlorine residuals can be monitored using oxidation–reduction potential or other sensors on a real-time basis	n/a	n/a	n/a	n/a
	Turbidity (NTU)	n/a	<= 2 (daily avg) <= 5 (5% of day) <= 10 (max)	<= 2 (daily avg) <= 5 (max)	<= 2-2.5 (online as an indicator for TSS)	<= 2 (95-percentile) <= 0.5 (max)	n/a	<= 2 (for UV)	<= 10	<= 3	<= 2 (daily avg) <= 5 (max)	<= 2 (avg) <= 5 (max)	<= 2 (online)	High: < 2 NTU (95% quantile), <5 NTU (max) (continuous online) Medium: < 5 NTU (95% quantile (continuous online) Low: n/a		<= 2 (med) <= 5 (max)	<= 2 (twice a week)	n/a	<= 10, except of urban greening <= 20 (2x/day)	<2 NTU
	pH	6-9	n/a (for indirect potable reuse 6.5-8)	n/a	n/a	n/a	n/a	n/a	n/a	n/a	n/a	n/a	6-9 (weekly)	High and medium: 6.5-8.5 (continuous online) Low: 6.5-8.5 (daily or cont. online)		n/a	n/a	6-9.5	6-9 (1x/day)	6-9
	UV254	n/a		n/a	n/a	n/a	n/a	n/a	n/a	n/a	n/a	n/a	n/a	only requirements for UV disinfections		n/a	n/a	n/a	n/a	n/a
	Additional comments	reuse for handwashing or anal cleansing: must meet WHO drinking water guidelines	capability to automatically activate chemical addition or divert the wastewater should the filter influent turbidity exceed 5 NTU for more than 15 minutes:												Critical control points require: • operational parameters that can be measured, and for which critical limits can be set to define effectiveness (eg chlorine residuals for disinfection) • operational parameters that can be monitored sufficiently frequently to reveal any failures in a timely manner (eg online and continuous monitoring of key treatment processes)	To complement the guideline values, jurisdictions can calculate health-based treatment goals to achieve a health target				PUB does not allow the use of greywater recycling system for individual household uses or retail uses as it is difficult to manage the associated potential health risks of poorly maintained systems.
															In extremely small systems, such as single household systems, monitoring of every system can be impractical. In such cases, the oversighting agency should take representative samples from typical schemes at the recommended frequencies through a centralised monitoring program.
	References
	Department of Health Western Australia. (2010). Code of Practice for the Reuse og Greywater in Western Australia. East Perth, Australia Retrieved from https://ww2.health.wa.gov.au/~/media/Files/Corporate/general%20documents/water/PDF/Code_of_practice_for_the_reuse_of_greywater_in_WA_010_v2_130103.pdf.
	Health Canada. (2010). Canadian Guidelines for Domestic Reclaimed Water for Use in Toilet and Urinal Flushing. Ottawa, Canada: Canadian Government Retrieved from https://www.canada.ca/content/dam/canada/health-canada/migration/healthy-canadians/publications/healthy-living-vie-saine/water-reclaimed-recyclee-eau/alt/reclaimed-water-eaux-recyclees-eng.pdf.
	ISO. (2018). ISO 30500: Non-sewered sanitation systems — Prefabricated integrated treatment units — General safety and performance requirements for design and testing. In. Geneva, Switzerland: International Organization for Standardization (ISO).
	Ministry of the Environment and the Protection of the Territory Italy. (2003). DM 185/2003: Regulation Containing Technical Rules for the Reuse of Wastewater. (Decreto 12 giugno 2003, n. 185: Regolamento recante norme tecniche per il riutilizzo delle acque reflue in attuazione dell'articolo 26, comma 2, del decreto legislativo 11 maggio 1999, n. 152). Rome, Italy: Ministry of the Environment and …
	Ministry of the Presidency Spain. (2007). RD1629/2007 Spanish Regulations for Water Reuse (Real Decreto 1620/2007, de 7 de diciembre, por el que se establece el régimen jurídico de la reutilización de las aguas depuradas). Madrid, Spain Retrieved from https://www.boe.es/eli/es/rd/2007/12/07/1620.
	NRMMC/EPHC/AHMC. (2006). Australian Guidelines for Water Recycling: Managing Health and Environmental Risks. In: Environment Protection and Heritage Council Canberra.
	Public Utilities Board Singapore. (2014). Technical Guide for Greywater Recycling. 1st Edition: V2-Sep 2014.
	State Administration of Quality Supervision, Inspection and Quarantine China. (2002). GB/T 18920-2002: Municipal Wastewater Recycling: Water Quality Standards for Urban Water Consumption. Retrieved from https://webstore.ansi.org/standards/spc/gb189202002.
	State Water Resources Control Board California. (2018). Regulations Related to Recycled Water: Title 22 Code of Regulations. Sacramento, USA: State Water Resources Control Board Retrieved from https://www.waterboards.ca.gov/drinking_water/certlic/drinkingwater/documents/lawbook/rwregulations.pdf.
	US EPA. (2012). 2012 Guidelines for Water Reuse. EPA/600/R-12/618. Washington, USA: Environmental Protection Agency.
